# Supplementary material for: The Effect of Oxygen Vacancies on the Diffusion Characteristics of Zn(II) Ions in the Perovskite SrTiO3 Layer: A Computational Study
Source: Materials (Basel). 2023 May 25;16(11):3957. doi: 10.3390/ma16113957 (PMC10254638; doi:10.3390/ma16113957)
Supplement: Supplementary file 1 [file materials-16-03957-s001.zip]

Archive with 1 entries (1 files):
- materials-2381822-supplementary.pdf
